# Supplementary material for: Assessment of Knowledge, Attitude, and Practice Patterns in Pulmonary Arterial Hypertension among Cardiologists and Pulmonologists: Evidence from Turkey
Source: Medicina (Kaunas). 2023 Oct 20;59(10):1869. doi: 10.3390/medicina59101869 (PMC10608633; doi:10.3390/medicina59101869)
Supplement: Supplementary file 1 [file medicina-59-01869-s001.zip]

Archive with 1 entries (1 files):
- medicina-2629278-supplementary.pdf
